# Supplementary material for: Coordination of transporter, cargo, and membrane properties during non-vesicular lipid transport
Source: Commun Biol. 2024 Nov 27;7:1585. doi: 10.1038/s42003-024-07301-3 (PMC11603022; doi:10.1038/s42003-024-07301-3)
Supplement: Supplementary file 4 — Supplementary Data [file 42003_2024_7301_MOESM4_ESM.xlsx]

## Sheet: Figure 2B
Fig. 2B
x	y	yerr
0	0.01441	0.00189
0.25	0.061	0.00624
0.5	0.06043	0.01277
0.75	0.09538	0.00968
1	0.09793	0.00356
1.5	0.10144	0.00803
2	0.12307	0.00803
3	0.13986	0.00893
4	0.13212	0.01434
5	0.12598	0.01214

## Sheet: Figure 2C
Fig. 2C
no			POPC			POPC/POPE			POPC/POPG			POPC/POPA			POPC/soyPI			POPC/PI4P			POPC/PIP2
x	y	y_err	x	y	y_err	x	y	y_err	x	y	y_err	x	y	y_err	x	y	y_err	x	y	y_err	x	y	y_err
0	0.08492	0.00811	0	0.08492	0.01245	0	0.08492	0.00962	0	0.08492	0.00733	0	0.08492	0.00674	0	0.08492	0.00791	0	0.08492	0.00895	0	0.08492	0.00735
60	0.02319	0.00282	60	0.00474	0.0012	60	0.01556	0.00294	60	0.01666	0.00581	60	0.01852	0.00258	60	0.01059	0.00272	60	0.06717	0.01302	60	0.02593	0.00327
120	0.0178	0.00404	120	0.00666	0.00196	120	0.00804	0.0023	120	0.00983	0.00293	120	0.01132	0.00315	120	0.00803	0.00146	120	0.05516	0.00851	120	0.02107	0.00437
180	0.02694	0.00429	180	0.00435	0.00119	180	0.00924	0.00242	180	0.00989	0.00221	180	0.01658	0.00394	180	0.00814	0.00223	180	0.04826	0.0129	180	0.01843	0.00287
240	0.02219	0.00464	240	0.00615	0.00129	240	0.00358	0.00264	240	0.01297	0.00264	240	0.0114	0.00286	240	0.01085	0.00143	240	0.06246	0.00914	240	0.02641	0.00522
300	0.01994	0.00293	300	0.00497	0.000785451	300	0.00826	0.0027	300	0.01857	0.00363	300	0.01846	0.00458	300	0.01021	0.00343	300	0.05698	0.00964	300	0.02538	0.00563

## Sheet: Figure 2D
Fig. 2D
no B	no	PI4P	PG	PA	PI	PE	PIP2
0.6526	0.74821	0.47221	0.87028	0.84586	0.87724	0.95876	0.7797
0.55921	0.87663	0.2989	0.88609	1.04813	0.79598	0.65337	0.66829
0.93528	0.77827	0.31406	0.96941	0.60197	0.83204	0.73909	0.56114
0.42075	0.99298	0.2293	0.82386	0.78907	1.00796	0.64395	0.77026
0.97953	0.81382	0.04114	0.84523	0.93854	0.64187	0.90418	0.684
0.69647	0.60197	0.24016	0.76428	0.92868	0.80248	0.99692	0.72499
0.61116	0.55201	0.1274	0.67499	0.7019	0.79209	0.95553	0.6858
0.44535			0.77883	0.74314	1.09154	0.76812	0.67146
			1.02503	0.96161		0.9047	0.54709
			0.92189	0.74117			0.67942

## Sheet: Figure 3C
Fig. 3C
x	y	yerr
0	0.01441	0.00189
0.25	0.061	0.00624
0.5	0.06043	0.01277
0.75	0.09538	0.00968
1	0.09793	0.00356
1.5	0.10144	0.00803
2	0.12307	0.00803
3	0.13986	0.00893
4	0.13212	0.01434
5	0.12598	0.01214

## Sheet: Figure 3D
Fig. 3D
no			POPC			POPC/PI4P			POPC/PIP2			POPC/PI			POPC/PG			POPC/PA
x	y	y_err	x	y	y_err	x	y	y_err	x	y	y_err	x	y	y_err	x	y	y_err	x	y	y_err
0	0.32339	0.01902	0	0.32465	0.0193	0	0.33047	0.01912	0	0.28302	0.01972	0	0.3024	0.01823	0	0.32533	0.02441	0	0.34197	0.02879
120	0.24982	0.03216	120	0.25035	0.02582	120	0.2453	0.01854	120	0.20448	0.0135	120	0.20823	0.02261	120	0.24553	0.02535	120	0.23403	0.02148
240	0.22723	0.02071	240	0.23957	0.01602	240	0.24081	0.01647	240	0.16021	0.01627	240	0.21052	0.01921	240	0.20893	0.02817	240	0.21222	0.01362
360	0.23976	0.01932	360	0.19665	0.01166	360	0.26018	0.02581	360	0.13929	0.0112	360	0.17689	0.01535	360	0.18812	0.01911	360	0.18143	0.02109
480	0.24703	0.03004	480	0.21032	0.01813	480	0.24941	0.02304	480	0.11785	0.01119	480	0.18397	0.02007	480	0.19887	0.02355	480	0.16598	0.01528
600	0.22764	0.02774	600	0.20514	0.01653	600	0.23029	0.0302	600	0.09834	0.01002	600	0.16205	0.01175	600	0.19235	0.00991	600	0.16282	0.00877
720	0.24578	0.02214	720	0.19678	0.02233	720	0.24515	0.02704	720	0.10189	0.0096	720	0.16423	0.0207	720	0.18726	0.01705	720	0.15753	0.01344
840	0.27478	0.02935	840	0.19828	0.0236	840	0.22753	0.01694	840	0.1011	0.0092	840	0.1566	0.02207	840	0.17396	0.02359	840	0.13734	0.00747
960	0.25995	0.01733	960	0.20496	0.01448	960	0.26633	0.03571	960	0.09839	0.01076	960	0.15458	0.00851	960	0.17684	0.01135	960	0.1281	0.0108
1080	0.26739	0.01797	1080	0.19205	0.02113	1080	0.23393	0.02769	1080	0.08918	0.0089	1080	0.14458	0.01765	1080	0.16057	0.02075	1080	0.13217	0.00821
1200	0.29546	0.02124	1200	0.17712	0.01574	1200	0.21942	0.03018	1200	0.08044	0.0087	1200	0.13675	0.01204	1200	0.14918	0.00949	1200	0.12597	0.01446
1400	0.26138	0.02269	1400	0.17229	0.01129	1400	0.2345	0.02042	1400	0.07949	0.00843	1400	0.12165	0.00739	1400	0.14561	0.00905	1400	0.12159	0.01142

## Sheet: Figure 3E
Fig. 3E
no			POPC/chol			POPC			DOPC
x	y	y_err	x	y	y_err	x	y	y_err	x	y	y_err
0	0.20838	0.01267	0	0.22116	0.02152	0	0.20234	0.01604	0	0.22297	0.01804
120	0.18423	0.0101	120	0.18674	0.01604	120	0.18766	0.01816	120	0.13154	0.0144
240	0.1694	0.01672	240	0.16185	0.01883	240	0.16044	0.01811	240	0.11773	0.01263
360	0.15266	0.02103	360	0.16053	0.01199	360	0.1753	0.01644	360	0.09586	0.01055
480	0.16925	0.01448	480	0.14979	0.00869	480	0.14596	0.01147	480	0.06619	0.00866
600	0.18132	0.01723	600	0.14858	0.01283	600	0.13167	0.01456	600	0.05167	0.00687
720	0.17706	0.01408	720	0.1475	0.01973	720	0.12792	0.00959	720	0.04616	0.00504
840	0.1662	0.01582	840	0.14373	0.0111	840	0.11607	0.00896	840	0.04451	0.00362
960	0.16304	0.01973	960	0.14095	0.01159	960	0.13119	0.01592	960	0.03991	0.00386
1080	0.15997	0.01843	1080	0.14367	0.00976	1080	0.12516	0.01136	1080	0.04228	0.00384
1200	0.17592	0.01283	1200	0.13135	0.01136	1200	0.11851	0.01167	1200	0.03872	0.00541
1400	0.16423	0.01246	1400	0.13549	0.00836	1400	0.10385	0.01888	1400	0.03748	0.00275

## Sheet: Figure 3F
Fig. 3F
no			POPC			POPC/PG			POPC/di16:0 PI4P			POPC/16:0 18:1 PI4P			POPC/brain PI4P
x	y	y_err	x	y	y_err	x	y	y_err	x	y	y_err	x	y	y_err	x	y	y_err
0	0.32785	0.02294	0	0.30259	0.03135	0	0.34147	0.02503	0	0.3146	0.01889	0	0.30438	0.01538	0	0.31203	0.01505
180	0.27918	0.01561	180	0.08767	0.01026	180	0.24832	0.01574	180	0.25136	0.01656	180	0.24758	0.02306	180	0.28541	0.01975
360	0.29895	0.01829	360	0.06284	0.00747	360	0.18905	0.00823	360	0.20356	0.01317	360	0.24478	0.01308	360	0.23816	0.02418
540	0.27888	0.01815	540	0.05898	0.00252	540	0.16698	0.01457	540	0.21748	0.01499	540	0.24517	0.01552	540	0.25371	0.01538
720	0.27227	0.01791	720	0.04927	0.00381	720	0.15177	0.00744	720	0.20182	0.01221	720	0.22755	0.01761	720	0.24524	0.02077
900	0.28401	0.01474	900	0.04551	0.00464	900	0.13318	0.01186	900	0.21145	0.01081	900	0.2328	0.0142	900	0.25648	0.01879
1080	0.2664	0.01651	1080	0.04566	0.00336	1080	0.12334	0.00936	1080	0.20522	0.02474	1080	0.21127	0.01962	1080	0.24659	0.01253
1260	0.26061	0.02106	1260	0.04342	0.00285	1260	0.11924	0.00802	1260	0.20119	0.01703	1260	0.22287	0.01812	1260	0.26893	0.0129
1440	0.2622	0.01159	1440	0.04109	0.0034	1440	0.11366	0.00689	1440	0.19942	0.01884	1440	0.23278	0.01574	1440	0.27623	0.01939
1620	0.25113	0.01386	1620	0.0395	0.00231	1620	0.10344	0.00709	1620	0.17818	0.01167	1620	0.22787	0.01854	1620	0.26619	0.017
1800	0.25294	0.01441	1800	0.04297	0.00427	1800	0.10067	0.00798	1800	0.17299	0.01583	1800	0.21321	0.01318	1800	0.25321	0.01747
2000	0.26659	0.01991	2000	0.03415	0.00319	2000	0.08926	0.00618	2000	0.15051	0.01535	2000	0.19871	0.01456	2000	0.26241	0.01953

## Sheet: Figure 3G
Fig. 3G
no	PI4P	PIP2	PI	PG	PA
0.1763	-0.01744	0.14325	0.09292	0.06766	0.18544
0.06981	0.08558	0.18602	0.19058	0.05824	0.167
0.11223	0.00979	0.20045	0.17244	0.13893	0.16046
0.04507	0.02797	0.2356	0.16318	0.07606	0.14658
0.07655	0.09583	0.1336	0.04728	0.08182	0.19344
0.03111	0.00194	0.21236	0.05324	0.15074	0.12875
0.09197	-0.01713	0.18677	0.11823	0.12829	0.08057
	-0.05846	0.18838	0.1802	0.11691	0.20542
		0.21008	0.15119		0.15011
					0.06107

## Sheet: Figure 3H
Fig. 3H
POPC/chol	POPC	DOPC
0.0625	0.03285	0.26821
0.01257	0.13334	0.19404
0.03435	0.05041	0.24029
0.01177	0.03766	0.27474
0.08642	0.17567	0.22089
0.07175	0.02251	0.25295
0.06113	0.09946	0.22742
0.06178	0.08709	0.22073
	0.10968	0.14032

## Sheet: Figure 3I
Fig. 3I
no	PG	di 16:0 PI4P	16:0 18:1 PI4P	brain PI4P
0.06072	0.1038	0.06754	0.04052	0.02167
0.10986	0.11883	0.04931	0.05018	-0.01116
0.08821	0.10096	0.01057	0.05799	-0.0841
0.12237	0.08588	0.03989	0.06816	0.02308
0.07644	0.12685	0.05083	0.04154	-0.02021
0.09268	0.10435	0.01478	0.00366	0.05422
0.062	0.08029	0.02593	0.01539	0.03729
0.08233	0.09105	0.00659	-0.02482	0.02571
0.07052	0.10491	0.03242	0.01737	0.00751
0.05964	0.11732	0.01159	0.01865	0.05126

[truncated: 21 more sheets: Figure 4C, Figure 4D, Figure 4E, Figure 5C, Figure 5D, Figure 5E, Figure 5F, Figure 5G, Figure 6B, Figure 6C, Figure 7A, Figure 7B, Figure 7C, Figure 7D, Figure 8A, Figure 8B, Figure 8C, Figure 8D, Figure 8E, Figure 8G …]
